# Supplementary material for: Molecular and Anti-Microbial Resistance (AMR) Profiling of Methicillin-Resistant Staphylococcus aureus (MRSA) from Hospital and Long-Term Care Facilities (LTCF) Environment
Source: Antibiotics (Basel). 2021 Jun 21;10(6):748. doi: 10.3390/antibiotics10060748 (PMC8235027; doi:10.3390/antibiotics10060748)
Supplement: Supplementary file 1 [file antibiotics-10-00748-s001.zip]

Archive with 1 entries (1 files):
- antibiotics-1235530-supplementary.pdf
